# Supplementary material for: Characterization of NFDQ1 in Cryptosporidium parvum
Source: Parasit Vectors. 2024 Oct 26;17:439. doi: 10.1186/s13071-024-06532-x (PMC11514877; doi:10.1186/s13071-024-06532-x)
Supplement: Supplementary file 1 — Additional file 1: Table S1. Primers used in this study. [file 13071_2024_6532_MOESM1_ESM.xlsx]

## Sheet: Sheet1
Table S1. Primers used in this study.
Oligo name	Sequence (5’ – 3’)	Specific purpose
NFDQ1-TAG-5H-F	GTGAATTCGAGCTGAGCTCATGAGTAGCACAAGTAGAAATCC	Amplify NFDQ1 5' UTR homology arm for building pNFDQ1-3HA-Nluc-P2A-neo by Gibson assembly
NFDQ1-TAG-5H-R	GTCGAGCCCGAGCCCTTGCTAGCATCAGAACCTTCATTAAGTCTGG
NFDQ1-TAG-3H-F	AGATTAAATAATGATATTGGCCTTTTTTCGTATATTTGCTG	Amplify NFDQ1 3'UTR homology arm for building pNFDQ1-3HA-Nluc-P2A-neo by Gibson assembly
NFDQ1-TAG-3H-R	GTCGACTCTAGAGGATCTCCCTGAAATGAGCCAAAAGATATC
Amp-F	GGAGATCCTCTAGAGTCGAC	Amplify plasmid backbone for building pNFDQ1-3HA-Nluc-P2A-neo plasmid or NFDQ1-Nluc-P2A-neo-NFDQ1 by Gibson assembly
Amp-R	GAGCTCAGCTCGAATTCAC
TAG-HA-F	GCTAGCAAGGGCTCGGGCTCGAC	Amplify fragment of pEno-Nluc-P2A-Neo for building pNFDQ1-3HA-Nluc-P2A-neo plasmid by Gibson assembly
TAG-HA-R	CCAATATCATTATTTAATCT
NFDQ1-MugRNA-F	CAACCTGAACTTAAATTACCCACAGAGCACACGGGAGATACATATGAATTTTACACTAC	Mutate the sgRNA on pNFDQ1-3HA-Nluc-P2A-neo
NFDQ1-MugRNA-R	GGGTAATTTAAGTTCAGGTTG
Cas9-NFDQ1-F	CTGAAAGGTTAAGTGTTGGGGGTGTCACCAGTATGTTCAGGTTTTAGAGCTAGAAATAG	Building Cas9 plasmid for NFDQ1 TAG or knockout by Gibson assembly
Cas9-NFDQ1-R	CCCAACACTTAACCTTTCAG
NFDQ1-KO-5H-F	GTGAATTCGAGCTGAGCTCCTAAACCTAAACCTAAACCTAAAAACCCT	Amplify NFDQ1 5'UTR homology arm for building NFDQ1-Nluc-P2A-neo-NFDQ1 by Gibson assembly
NFDQ1-KO-5H-R	TTCAGTATATTTAGTTTCCCCAGATTTCAATAAAAATTCGAGAAAATATTTAG
NFDQ1-KO-3H-F	AGATTAAATAATGATATTGGCCTTTTTTCGTATATTTGCTG	Amplify NFDQ1 3'UTR homology arm for building NFDQ1-Nluc-P2A-neo-NFDQ1 by Gibson assembly
NFDQ1-KO-3H-R	GTCGACTCTAGAGGATCTCCCTGAAATGAGCCAAAAGATATC
KO-F	TGGGGAAACTAAATATACTGAA	Amplify fragment of pEno-Nluc-P2A-Neo for building NFDQ1-Nluc-P2A-neo-NFDQ1 by Gibson assembly
KO-R	CCAATATCATTATTTAATCT
NFDQ1-TAG-PCR1-F	CTAAACCTAAACCCTAAGACGC	Primer set used to detect insertion of 3HA-Nluc-P2A-neo in the NFDQ1 locus spanning the 5' CRISPR targeting site (1048 bp)
NFDQ1-TAG-PCR1-R	GCACATCATAGGGATAGCCAGCGTAG
NFDQ1-TAG-PCR2-F	GTCGAAAGACTTTTCGGTTATGAC	Primer set used to detect insertion of 3HA-Nluc-P2A-neo in the NFDQ1 locus spanning the 3' CRISPR targeting site (1908 bp)
NFDQ1-TAG-PCR2-R	AAGCATTACATTGATACATTTTTTAGCACT
NFDQ1-KO-PCR1-F	CTAAACCTAAACCTAAACCTAAAAACCTAAAC	Primer set used to detect insertion of Nluc-P2A-neo in the NFDQ1 locus spanning the 5' CRISPR targeting site (1067 bp)
NFDQ1-KO-PCR1-R	CATTTGGTCGCCGCTCAGACCTTC
MUC5-KO-PCR2-F	GTCGAAAGACTTTTCGGTTATGAC	Primer set used to detect insertion of Nluc-P2A-neo in the NFDQ1 locus spanning the 3' CRISPR targeting site (1908 bp)
MUC5-KO-PCR2-R	AAGCATTACATTGATACATTTTTTAGCACT
MUC5-KO-PCR3-F	GACCTGGAGGAGAAATAAGGCCG	Primer set used to detect CDs region in the NFDQ1 locus spanning the 5' CRISPR targeting site (813 bp)
MUC5-KO-PCR3-R	CCAATATTAATTACTTCTTCAATAGTATTACCAATG
